# Supplementary material for: Electron microscopy analysis of ATP-independent nucleosome unfolding by FACT
Source: Commun Biol. 2022 Jan 10;5:2. doi: 10.1038/s42003-021-02948-8 (PMC8748794; doi:10.1038/s42003-021-02948-8)
Supplement: Supplementary file 3 — Supplementary Data 1 [file 42003_2021_2948_MOESM3_ESM.xlsx]

## Sheet: Figure 2c
Figure 2C
Sample	N particles	% ≤90° (closed)	% >90° (open)
Spt16/Pob3	10304	64,0±3,3	36,0±3,3
Spt16/Pob3 + Nhp6	28425	48,7±4,8	51,3±4,8
