# Supplementary material for: Electron microscopy analysis of ATP-independent nucleosome unfolding by FACT
Source: Commun Biol. 2022 Jan 10;5:2. doi: 10.1038/s42003-021-02948-8 (PMC8748794; doi:10.1038/s42003-021-02948-8)
Supplement: Supplementary file 4 — Supplementary Data 2 [file 42003_2021_2948_MOESM4_ESM.xlsx]

## Sheet: Figure 3c
Epr	Nucl			Nucl+yFACT					N	Nucl+yFACT
-0.17407	0.1339	0.1182	0.0651	0.401	0.4784	0.424		Sum of two Gaussians
-0.12222	0.2266	0.245	0.1808	1.2107	1.3109	0.7806		Best-fit values
-0.07037	0.4224	0.4129	0.4556	1.4304	2.086	1.6928		Amplitude1	0.573	2.445
-0.01852	0.7933	0.5534	0.5785	2.1746	2.9232	2.4862		Mean2	0.0233	0.02289
0.03333	0.6696	0.6784	0.6942	2.19	2.2869	2.4059		SD1	0.1022	0.1097
0.08519	0.8963	0.7093	0.6074	2.2362	2.2104	2.5183		Amplitude2	1.346	0.4417
0.13704	0.7109	0.6082	0.6363	1.5885	1.4449	1.9562		Mean2	0.589	0.5731
0.18889	0.6181	0.5037	0.5062	0.9253	0.8181	1.1821		SD2	0.2552	0.3211
0.24074	0.5872	0.4866	0.5279	0.482	0.3684	0.6713
0.29259	0.7005	0.6801	0.7304	0.4781	0.311	0.5493		Goodness of Fit
0.34444	1.1229	0.8309	0.9834	0.4164	0.311	0.5429		Degrees of Freedom	75	75
0.3963	0.7418	1.0245	1.0341	0.5167	0.3636	0.4465		R squared	0.9443	0.9601
0.44815	1.4423	1.1153	1.4101	0.4858	0.3206	0.4465		Number of points
0.5	1.3805	1.3072	1.2438	0.4858	0.354	0.3437		analysed	81	81
0.55185	1.6174	1.3089	1.5186	0.428	0.3732	0.3501
0.6037	0.9787	1.2746	1.5041	0.5128	0.3493	0.3501
0.65556	1.2775	1.3928	1.2293	0.5244	0.4306	0.3983
0.70741	1.2466	1.1307	1.4029	0.5167	0.3732	0.3501
0.75926	0.7418	1.0845	0.8388	0.4665	0.4162	0.2698
0.81111	0.7521	0.8635	0.8894	0.3971	0.3923	0.2891
0.86296	0.7315	0.8172	0.7593	0.4203	0.3493	0.257
0.91481	0.4533	0.7367	0.5857	0.2313	0.2057	0.1413
0.96667	0.3297	0.5414	0.2748	0.293	0.0861	0.1959
1.01852	0.34	0.2107	0.2314	0.2198	0.3445	0.1221
1.07037	0.0927	0.3512	0.2459	0.1002	0.2584	0.0546
1.12222	0.206	0.1234	0.0506	0.1118	0.0526	0.045
1.17407	0.0721	0.1765	0.1012	0.0424	0.067	0.0161
