# Supplementary material for: Electron microscopy analysis of ATP-independent nucleosome unfolding by FACT
Source: Commun Biol. 2022 Jan 10;5:2. doi: 10.1038/s42003-021-02948-8 (PMC8748794; doi:10.1038/s42003-021-02948-8)
Supplement: Supplementary file 5 — Supplementary Data 3 [file 42003_2021_2948_MOESM5_ESM.xlsx]

## Sheet: Figure 3d
Figure 3d
Sample	N particles	% ≤90° (closed)	% >90° (open)
N + Spt16/Pob3 + Nhp6	2139	45,0±8,6	55,0±8,6
N + Nhp6	3251	100,0	NA
